# Supplementary material for: Synthesis and Catalytic Activity for 2, 3, and 4-Nitrophenol Reduction of Green Catalysts Based on Cu, Ag and Au Nanoparticles Deposited on Polydopamine-Magnetite Porous Supports
Source: Nanomaterials (Basel). 2023 Jul 25;13(15):2162. doi: 10.3390/nano13152162 (PMC10421209; doi:10.3390/nano13152162)
Supplement: Supplementary file 1 [file nanomaterials-13-02162-s001.zip]

Archive with 1 entries (1 files):
- nanomaterials-2521388-supplementary.pdf
